# Supplementary material for: 5-ALA/Fe2+ attenuates testicular inflammatory injury and spermatogenic failure in non-obstructive azoospermia mice by suppressing the TP53-CASP3 apoptotic cascade
Source: Front Cell Dev Biol. 2026 Jul 16;14:1884004. doi: 10.3389/fcell.2026.1884004 (PMC13422210; doi:10.3389/fcell.2026.1884004)
Supplement: Supplementary file 1 [file Table2.xlsx]

## Sheet: Sheet1
Gene	Forward primer (5′→3′)	Reverse primer (5′→3′)	Amplicon length (bp)	Tm (°C)	PrimerBank ID / Reference
PTGS2	TGAGCAACTATTCCAAACCAGC	GCACGTAGTCTTCGATCACTATC	74	60.8 / 60.3	31981525a1
MAPK3	ACCACATTCTAGGTATCTTGGGT	AGTTTCGGGCCTTCATGTTAAT	75	60.2 / 60.0	93102422c3
TP53	CCCCTGTCATCTTTTGTCCCT	AGCTGGCAGAATAGCTTATTGAG	137	61.4 / 60.2	187960038c1
CASP3	CCAGCAGTCGTCTTTGTCAC	CTCTGGGTTGGCACACACTT	54	60.9 / 62.3	22538813c1 (NM_009810)
ACTB	GGCTGTATTCCCCTCCATCG	CCAGTTGGTAACAATGCCATGT	154	61.8 / 61.1	6671509a1
