# Supplementary material for: 5-ALA/Fe2+ attenuates testicular inflammatory injury and spermatogenic failure in non-obstructive azoospermia mice by suppressing the TP53-CASP3 apoptotic cascade
Source: Front Cell Dev Biol. 2026 Jul 16;14:1884004. doi: 10.3389/fcell.2026.1884004 (PMC13422210; doi:10.3389/fcell.2026.1884004)
Supplement: Supplementary file 2 [file Table3.xlsx]

## Sheet: Sheet1
Hemoglobin					ALT
NC（g/L）	NOA（g/L）	Low-dose（g/L）	High-dose（g/L）		NC（U/L）	NOA（U/L）	Low-dose（U/L）	High-dose（U/L）
103.8	70.6	83.7	90.6		45.35	53.7	39.79	51.29
116.3	77.1	77	81.8		42.55	40.72	57.27	58.48
118	67.3	86.4	65.1		58.94	33.39	31.28	39.74
118.4	85.7	82	75.9		48.93	48.63	35.95	46.38
127.5	83.7	90.5	68.2		44.06	40.99	43.05	53.87
125.5	80.5	62.3	98.5		53.97	56.88	46.47	41.31
99.2	69	72.4	86.4		43.52	57.46	59.17	32.92
105.4	85.5	68.2	73		59.67	43.19	54.47	30.28
CK-MB					Creatinine
NC（pg/mL）	NOA（pg/mL）	Low-dose（pg/mL）	High-dose（pg/mL）		NC（pg/mL）	NOA（pg/mL）	Low-dose（pg/mL）	High-dose（pg/mL）
570.1	667.8	617	691.7		33.8	40.47	39.69	58.27
695.3	584.9	573.4	638		41.95	40.78	36.76	60.72
828.7	718.2	789.5	637.2		42.24	32.75	45.9	30.22
549.1	777.9	562.7	519.7		42.77	32.95	49.72	33.3
723.1	642.9	509.8	582.2		45.43	41.52	48.05	41.51
622.6	635.4	700.2	530.1		31.8	40.55	37.28	36.42
576.5	636.6	607.7	683.5		31.26	40.69	36.17	50.63
685.2	711.6	704.4	803.7		45.25	38.68	40.78	30.13
