# Supplementary material for: 5-ALA/Fe2+ attenuates testicular inflammatory injury and spermatogenic failure in non-obstructive azoospermia mice by suppressing the TP53-CASP3 apoptotic cascade
Source: Front Cell Dev Biol. 2026 Jul 16;14:1884004. doi: 10.3389/fcell.2026.1884004 (PMC13422210; doi:10.3389/fcell.2026.1884004)
Supplement: Supplementary file 3 [file Table1.xlsx]

## Sheet: Sheet1
Target	Vendor	Catalogue No.	Host	Clonality	Working Dilution
SOX9	Abcam	ab185230	Rabbit	monoclonal	1：500 for IF
beta-actin	Abcam	ab8226	Mouse	monoclonal	1：1000 for WB
Bax	CST (Cell Signaling Technology)	2772S	Rabbit	monoclonal	1：1000 for WB
Bcl2	CST	3498S	Rabbit	monoclonal	1：1000 for WB
Cleaved Caspase-3	CST	9661S	Rabbit	polyclonal	1：1000 for WB
Caspase-3	CST	9662S	Rabbit	monoclonal	1：1000 for WB
GATA4	Santa Cruz Biotechnology	sc-25310	Mouse	monoclonal	1：500 for WB
WT1	Abcam	ab89901	Rabbit	monoclonal	1：1000 for WB，1：200 for IF
TP53	Proteintech	60283-2-Ig	Mouse	monoclonal	1：5000 for WB
PTGS2 (COX-2)	Proteintech	12375-1-AP	Rabbit	polyclonal	1：1000 for WB
MAPK3 (ERK1)	Proteintech	11257-1-AP	Rabbit	polyclonal	1：5000 for WB
SCP3	Abcam	ab15093	Rabbit	polyclonal	1：500 for IF
CYP17A1	Invitrogen	MA5-35632	Rabbit	monoclonal	1：200 for IF
HSD3β	Invitrogen	PA5-106895	Rabbit	polyclonal	1：500 for IF
